# Supplementary material for: Loss of PARP7 Increases Type I Interferon Signaling in EO771 Breast Cancer Cells and Prevents Mammary Tumor Growth by Increasing Antitumor Immunity
Source: Cancers (Basel). 2023 Jul 20;15(14):3689. doi: 10.3390/cancers15143689 (PMC10377955; doi:10.3390/cancers15143689)
Supplement: Supplementary file 1 [file cancers-15-03689-s001.zip]

Archive with 4 entries (4 files):
- ._Revised_Supplementary 2.pdf
- Revised_Original images for western blots.pdf
- Revised_Supplementary 2.pdf
- ._Revised_Original images for western blots.pdf
